# Supplementary material for: Gastrointestinal Sequelae of COVID-19: Investigating Post-Infection Complications—A Systematic Review
Source: Viruses. 2024 Sep 25;16(10):1516. doi: 10.3390/v16101516 (PMC11512271; doi:10.3390/v16101516)
Supplement: Supplementary file 1 [file viruses-16-01516-s001.zip]

Archive with 2 entries (2 files):
- viruses-3130495-S1.Database search strategy.pdf
- viruses-3130495-supplementary tables.pdf
